# Supplementary material for: Extraction, Isolation and Characterization of Mycosporine-like Amino Acids from Four Species of Red Macroalgae
Source: Mar Drugs. 2021 Oct 28;19(11):615. doi: 10.3390/md19110615 (PMC8625514; doi:10.3390/md19110615)
Supplement: Supplementary file 1 [file marinedrugs-19-00615-s001.zip]

Archive with 1 entries (1 files):
- marinedrugs-1397920-supplementary.pdf
